# Supplementary material for: Gap junction protein beta 4 plays an important role in cardiac function in humans, rodents, and zebrafish
Source: PLoS One. 2020 Oct 13;15(10):e0240129. doi: 10.1371/journal.pone.0240129 (PMC7553298; doi:10.1371/journal.pone.0240129)
Supplement: S1 File — (ZIP) [file pone.0240129.s009.zip]

Archive with 10 entries (10 files):
- Original Blot for Fig2A1.tif
- Original Blot for Fig2A2.tif
- Original Blot for Fig2B1.tif
- Original Blot for Fig2B2.tif
- Original Blot for Fig3_1.tif
- Original Blot for Fig3_2.tif
- Original Blot for Fig3_3.tif
- Original Blot for Online Fig1_1.tif
- Original Blot for Online Fig1_2.tif
- Original Blot for Online Fig1_3.tif
